# Supplementary material for: Investigation of protists in Momoge wetland (China) through metagenomic next-generation sequencing
Source: Biodivers Data J. 2025 Jul 3;13:e153721. doi: 10.3897/BDJ.13.e153721 (PMC12246800; doi:10.3897/BDJ.13.e153721)
Supplement: Supplementary material 1 — Table S1 [file bdj-13-e153721-s001.xlsx]

## Sheet: Table S1
Table S1. The classification of protists in Momoge wetland
Phylum	Class	Order	Family	Genus	Species	Percentage(%)
Apicomplexa	Conoidasida	Eucoccidiorida	Sarcocystidae	Toxoplasma	Toxoplasma gondii	0.00215449
Apicomplexa	Aconoidasida	Piroplasmida	Babesiidae	Babesia	Babesia caballi	0.00207401
Apicomplexa	Conoidasida	Eucoccidiorida	Eimeriidae	Cyclospora	Cyclospora cayetanensis	0.00107725
Apicomplexa	Aconoidasida	Haemosporida	Plasmodiidae	Plasmodium	Plasmodium inui	0.000761501
Apicomplexa	Aconoidasida	Nephromycida	unclassified Nephromycida	Nephromyces	Nephromyces sp. MMRI	0.000439566
Apicomplexa	Conoidasida	Eugregarinorida	Porosporidae	Porospora	Porospora cf. gigantea A	0.000260025
Apicomplexa	Conoidasida	Eucoccidiorida	Sarcocystidae	Cystoisospora	Cystoisospora suis	0.000216687
Apicomplexa	Conoidasida	Eucoccidiorida	Eimeriidae	Eimeria	Eimeria tenella	0.000142395
Apicomplexa	Conoidasida	Eugregarinorida	Porosporidae	Porospora	Porospora cf. gigantea B	0.000123821
Apicomplexa	Aconoidasida	Piroplasmida	Babesiidae	Babesia	Babesia ovata	0.000111439
Apicomplexa	Aconoidasida	Piroplasmida	Theileriidae	Theileria	Theileria equi	0.000105248
Apicomplexa	Aconoidasida	Haemosporida	Plasmodiidae	Plasmodium	Plasmodium brasilianum	9.2866e-05
Apicomplexa	Aconoidasida	Haemosporida	Plasmodiidae	Plasmodium	Plasmodium chabaudi	5.57196e-05
Apicomplexa	Conoidasida	Eucoccidiorida	Eimeriidae	Eimeria	Eimeria acervulina	3.09553e-05
Apicomplexa	Aconoidasida	Piroplasmida	Theileriidae	Theileria	Theileria orientalis	2.47643e-05
Apicomplexa	Conoidasida	Eucoccidiorida	Sarcocystidae	Besnoitia	Besnoitia besnoiti	2.47643e-05
Bacillariophyta	Fragilariophyceae	Fragilariales	Fragilariaceae	Fragilaria	Fragilaria crotonensis	0.021873
Bacillariophyta	Bacillariophyceae	Naviculales	Naviculaceae	Seminavis	Seminavis robusta	0.0130012
Bacillariophyta	Coscinodiscophyceae	Thalassiosirales	Thalassiosiraceae	Thalassiosira	Thalassiosira oceanica	0.0120664
Bacillariophyta	Bacillariophyceae	Bacillariales	Bacillariaceae	Nitzschia	Nitzschia inconspicua	0.0119921
Bacillariophyta	Coscinodiscophyceae	Thalassiosirales	Thalassiosiraceae	Thalassiosira	Thalassiosira pseudonana	0.00417278
Bacillariophyta	Bacillariophyceae	Naviculales	Naviculaceae	Fistulifera	Fistulifera solaris	0.00344223
Bacillariophyta	Bacillariophyceae	Naviculales	Phaeodactylaceae	Phaeodactylum	Phaeodactylum tricornutum	0.00313268
Bacillariophyta	Coscinodiscophyceae	Chaetocerotales	Chaetocerotaceae	Chaetoceros	Chaetoceros tenuissimus	0.00220402
Bacillariophyta	Bacillariophyceae	Bacillariales	Bacillariaceae	Fragilariopsis	Fragilariopsis cylindrus	0.00177065
Bacillariophyta	Bacillariophyceae	Bacillariales	Bacillariaceae	Pseudo-nitzschia	Pseudo-nitzschia multistriata	0.00121964
Bacillariophyta	Bacillariophyceae	Naviculales	Naviculaceae	Mayamaea	Mayamaea pseudoterrestris	0.000359082
Bacillariophyta	Coscinodiscophyceae	Leptocylindrales	Leptocylindraceae	Leptocylindrus	Leptocylindrus aporus	0.000216687
Bacillariophyta	Bacillariophyceae	Naviculales	Pleurosigmataceae	Pleurosigma	Pleurosigma sp. mgcode 4	2.47643e-05
Cercozoa	Chlorarachniophyceae	unclassified Chlorarachniophyceae	unclassified Chlorarachniophyceae	Partenskyella	Partenskyella glossopodia	1.23821e-05
Ciliophora	Oligohymenophorea	Philasterida	Pseudocohnilembidae	Pseudocohnilembus	Pseudocohnilembus persalinus	0.00586294
Ciliophora	Spirotrichea	Sporadotrichida	Oxytrichidae	Stylonychia	Stylonychia lemnae	0.00203686
Ciliophora	Heterotrichea	Heterotrichida	Blepharismidae	Blepharisma	Blepharisma stoltei	0.00195019
Ciliophora	Heterotrichea	Heterotrichida	Stentoridae	Stentor	Stentor coeruleus	0.00175826
Ciliophora	Oligohymenophorea	Hymenostomatida	Tetrahymenidae	Tetrahymena	Tetrahymena thermophila	0.00170873
Ciliophora	Spirotrichea	Sporadotrichida	Halteriidae	Halteria	Halteria grandinella	0.00103391
Ciliophora	Spirotrichea	Euplotida	Euplotidae	Moneuplotes	Moneuplotes crassus	0.000736737
Ciliophora	Oligohymenophorea	Peniculida	Parameciidae	Paramecium	Paramecium octaurelia	0.000334318
Ciliophora	Oligohymenophorea	Peniculida	Parameciidae	Paramecium	Paramecium tetraurelia	0.000321936
Ciliophora	Oligohymenophorea	Peniculida	Parameciidae	Paramecium	Paramecium sonneborni	0.000204305
Ciliophora	Oligohymenophorea	Hymenostomatida	unclassified Hymenostomatida	Ichthyophthirius	Ichthyophthirius multifiliis	0.000148586
Ciliophora	Oligohymenophorea	Peniculida	Parameciidae	Paramecium	Paramecium pentaurelia	0.000136204
Ciliophora	Spirotrichea	Urostylida	Pseudokeronopsidae	Pseudokeronopsis	Pseudokeronopsis rubra	0.000105248
Ciliophora	Spirotrichea	Sporadotrichida	Oxytrichidae	Urosoma	Urosoma karinae	8.04839e-05
Ciliophora	Oligohymenophorea	Hymenostomatida	Tetrahymenidae	Tetrahymena	Tetrahymena pyriformis	6.19107e-05
Ciliophora	unclassified Ciliophora	unclassified Ciliophora	unclassified Ciliophora	Cryptocaryon	Cryptocaryon irritans	3.71464e-05
Ciliophora	Oligohymenophorea	Philasterida	Uronematidae	Uronema	Uronema marinum	2.47643e-05
Ciliophora	Spirotrichea	Sporadotrichida	Oxytrichidae	Oxytricha	Oxytricha trifallax	1.85732e-05
Ciliophora	Oligohymenophorea	Peniculida	Parameciidae	Paramecium	Paramecium primaurelia	6.19107e-06
Ciliophora	Spirotrichea	Sporadotrichida	Oxytrichidae	Oxytricha	Oxytricha fallax	6.19107e-06
Discosea	unclassified Discosea	Longamoebia	Acanthamoebidae	Acanthamoeba	Acanthamoeba castellanii	0.00254453
Endomyxa	Phytomyxea	Plasmodiophorida	Plasmodiophoridae	Plasmodiophora	Plasmodiophora brassicae	0.0039499
Euglenozoa	unclassified Euglenozoa	Diplonemea	Diplonemidae	Diplonema	Diplonema papillatum	0.00453186
Euglenozoa	Kinetoplastea	Trypanosomatida	Trypanosomatidae	Angomonas	Angomonas deanei	0.000662444
Euglenozoa	Kinetoplastea	Eubodonida	Bodonidae	Bodo	Bodo saltans	0.000408611
Euglenozoa	Kinetoplastea	Trypanosomatida	Trypanosomatidae	Trypanosoma	Trypanosoma cruzi	0.000371464
Euglenozoa	Kinetoplastea	Trypanosomatida	Trypanosomatidae	Strigomonas	Strigomonas culicis	0.000371464
Euglenozoa	Kinetoplastea	Trypanosomatida	Trypanosomatidae	Leishmania	Leishmania tarentolae	0.000315745
Euglenozoa	Kinetoplastea	Trypanosomatida	Trypanosomatidae	Trypanosoma	Trypanosoma vivax	0.00029098
Euglenozoa	Euglenida	Euglenales	Euglenaceae	Euglena	Euglena viridis	0.00017335
Euglenozoa	Euglenida	Euglenales	Euglenaceae	Euglenaria	Euglenaria anabaena	0.000136204
Euglenozoa	Euglenida	Euglenales	Euglenaceae	Euglena	Euglena archaeoplastidiata	9.2866e-05
Euglenozoa	Kinetoplastea	Trypanosomatida	Trypanosomatidae	Trypanosoma	Trypanosoma congolense	8.04839e-05
Euglenozoa	Euglenida	Euglenales	Euglenaceae	Euglena	Euglena gracilis	6.19107e-05
Euglenozoa	Euglenida	Euglenales	Euglenaceae	Strombomonas	Strombomonas costata	6.19107e-05
Euglenozoa	Kinetoplastea	Trypanosomatida	Trypanosomatidae	Leishmania	Leishmania braziliensis	5.57196e-05
Euglenozoa	Euglenida	Euglenales	Euglenaceae	Monomorphina	Monomorphina parapyrum	4.95286e-05
Euglenozoa	Kinetoplastea	Trypanosomatida	Trypanosomatidae	Leptomonas	Leptomonas pyrrhocoris	4.95286e-05
Euglenozoa	Euglenida	Euglenales	Euglenaceae	Cryptoglena	Cryptoglena skujai	1.85732e-05
Euglenozoa	Euglenida	Euglenales	Euglenaceae	Trachelomonas	Trachelomonas grandis	1.85732e-05
Euglenozoa	unclassified Euglenozoa	unclassified Euglenozoa	unclassified Euglenozoa	unclassified Euglenozoa	uncultured euglenid	1.23821e-05
Euglenozoa	Euglenida	Euglenales	Euglenaceae	Euglena	Euglena clara	6.19107e-06
Evosea	Eumycetozoa	Acytosteliales	Acytosteliaceae	Acytostelium	Acytostelium subglobosum	0.00823412
Evosea	Variosea	Cavosteliida	Cavosteliaceae	Planoprotostelium	Planoprotostelium fungivorum	0.00585056
Evosea	Eumycetozoa	Acytosteliales	Cavenderiaceae	Cavenderia	Cavenderia fasciculata	0.00421612
Evosea	Eumycetozoa	Dictyosteliales	Dictyosteliaceae	Polysphondylium	Polysphondylium violaceum	0.00368369
Evosea	unclassified Evosea	Pelobiontida	Pelomyxidae	Pelomyxa	Pelomyxa schiedti	0.00278598
Evosea	Eumycetozoa	Dictyosteliales	Raperosteliaceae	Tieghemostelium	Tieghemostelium lacteum	0.00232165
Evosea	Eumycetozoa	Acytosteliales	Acytosteliaceae	Heterostelium	Heterostelium album	0.00205543
Evosea	Eumycetozoa	Dictyosteliales	Dictyosteliaceae	Dictyostelium	Dictyostelium purpureum	0.000445757
Evosea	Eumycetozoa	Dictyosteliales	Dictyosteliaceae	Dictyostelium	Dictyostelium discoideum	0.000272407
Evosea	unclassified Evosea	Mastigamoebida	Entamoebidae	Entamoeba	Entamoeba invadens	0.000260025
Evosea	unclassified Evosea	Mastigamoebida	Entamoebidae	Entamoeba	Entamoeba histolytica	0.000148586
Evosea	unclassified Evosea	Mastigamoebida	Entamoebidae	Entamoeba	Entamoeba nuttalli	6.19107e-05
Foraminifera	unclassified Foraminifera	unclassified Foraminifera	Reticulomyxidae	Reticulomyxa	Reticulomyxa filosa	0.000860559
Fornicata	unclassified Fornicata	unclassified Fornicata	unclassified Fornicata	Aduncisulcus	Aduncisulcus paluster	0.00147967
Fornicata	unclassified Fornicata	unclassified Fornicata	unclassified Fornicata	Carpediemonas	Carpediemonas membranifera	0.00134965
Fornicata	unclassified Fornicata	unclassified Fornicata	unclassified Fornicata	Kipferlia	Kipferlia bialata	0.000278598
Fornicata	unclassified Fornicata	Diplomonadida	Hexamitidae	Giardia	Giardia intestinalis	1.23821e-05
Haptophyta	unclassified Haptophyta	Isochrysidales	Noelaerhabdaceae	Emiliania	Emiliania huxleyi	0.00710735
Haptophyta	unclassified Haptophyta	Prymnesiales	Chrysochromulinaceae	Chrysochromulina	Chrysochromulina tobinii	0.0045752
Haptophyta	unclassified Haptophyta	Pavlovales	unclassified Pavlovales	unclassified Pavlovales	Pavlovales sp. CCMP2436	0.00308934
Haptophyta	unclassified Haptophyta	Pavlovales	Pavlovaceae	Diacronema	Diacronema lutheri	0.0012506
Haptophyta	unclassified Haptophyta	Isochrysidales	Isochrysidaceae	Chrysotila	Chrysotila carterae	4.33375e-05
Heterolobosea	unclassified Heterolobosea	unclassified Heterolobosea	Vahlkampfiidae	Naegleria	Naegleria gruberi	0.00117011
Heterolobosea	unclassified Heterolobosea	unclassified Heterolobosea	Vahlkampfiidae	Naegleria	Naegleria lovaniensis	0.000792457
Heterolobosea	unclassified Heterolobosea	unclassified Heterolobosea	Vahlkampfiidae	Naegleria	Naegleria fowleri	0.00022907
Oomycota	unclassified Oomycota	Saprolegniales	Saprolegniaceae	Aphanomyces	Aphanomyces euteiches	0.00509525
Oomycota	unclassified Oomycota	Saprolegniales	Saprolegniaceae	Aphanomyces	Aphanomyces astaci	0.00362178
Oomycota	unclassified Oomycota	Peronosporales	Peronosporaceae	Phytophthora	Phytophthora fragariae	0.00352891
Oomycota	unclassified Oomycota	Peronosporales	Peronosporaceae	Nothophytophthora	Nothophytophthora sp. Chile5	0.00199972
Oomycota	unclassified Oomycota	Pythiales	Pythiaceae	Globisporangium	[Pythium] brassicae (nom. inval.)	0.0017335
Oomycota	unclassified Oomycota	Peronosporales	Peronosporaceae	Phytophthora	Phytophthora cactorum	0.00157872
Oomycota	unclassified Oomycota	Peronosporales	Peronosporaceae	Phytophthora	Phytophthora infestans	0.00150443
Oomycota	unclassified Oomycota	Pythiales	Pythiaceae	Globisporangium	Globisporangium splendens	0.00115154
Oomycota	unclassified Oomycota	Saprolegniales	Saprolegniaceae	Aphanomyces	Aphanomyces stellatus	0.000971998
Oomycota	unclassified Oomycota	Lagenidiales	Lagenidiaceae	Lagenidium	Lagenidium giganteum	0.000674826
Oomycota	unclassified Oomycota	Peronosporales	Peronosporaceae	Peronospora	Peronospora matthiolae	0.000544814
Oomycota	unclassified Oomycota	Pythiales	Pythiaceae	Pythium	Pythium oligandrum	0.000526241
Oomycota	unclassified Oomycota	Peronosporales	Peronosporaceae	Phytophthora	Phytophthora cinnamomi	0.000507668
Oomycota	unclassified Oomycota	Saprolegniales	Saprolegniaceae	Thraustotheca	Thraustotheca clavata	0.000495286
Oomycota	unclassified Oomycota	Peronosporales	Peronosporaceae	Phytophthora	Phytophthora fragariaefolia	0.000495286
Oomycota	unclassified Oomycota	Peronosporales	Peronosporaceae	Plasmopara	Plasmopara halstedii	0.000476712
Oomycota	unclassified Oomycota	Peronosporales	Peronosporaceae	Phytophthora	Phytophthora lilii	0.000433375
Oomycota	unclassified Oomycota	Peronosporales	Peronosporaceae	Hyaloperonospora	Hyaloperonospora brassicae	0.000408611
Oomycota	unclassified Oomycota	Saprolegniales	Saprolegniaceae	Achlya	Achlya hypogyna	0.000377655
Oomycota	unclassified Oomycota	Peronosporales	Peronosporaceae	Phytophthora	Phytophthora parasitica	0.0003467
Oomycota	unclassified Oomycota	Peronosporales	Peronosporaceae	Phytophthora	Phytophthora capsici	0.000334318
Oomycota	unclassified Oomycota	Saprolegniales	Saprolegniaceae	Aphanomyces	Aphanomyces cochlioides	0.000309553
Oomycota	unclassified Oomycota	Pythiales	Pythiaceae	Pythium	Pythium insidiosum	0.000216687
Oomycota	unclassified Oomycota	Peronosporales	Peronosporaceae	Phytophthora	Phytophthora megakarya	0.000198114
Oomycota	unclassified Oomycota	Peronosporales	Peronosporaceae	Phytophthora	Phytophthora ramorum	0.000185732
Oomycota	unclassified Oomycota	Peronosporales	Peronosporaceae	Bremia	Bremia lactucae	0.000167159
Oomycota	unclassified Oomycota	Peronosporales	Peronosporaceae	Phytophthora	Phytophthora rubi	9.2866e-05
Oomycota	unclassified Oomycota	Peronosporales	Peronosporaceae	Peronosclerospora	Peronosclerospora sorghi	5.57196e-05
Oomycota	unclassified Oomycota	Albuginales	Albuginaceae	Albugo	Albugo candida	3.09553e-05
Oomycota	unclassified Oomycota	Peronosporales	Peronosporaceae	Phytophthora	Phytophthora boehmeriae	3.09553e-05
Oomycota	unclassified Oomycota	Peronosporales	Peronosporaceae	Peronospora	Peronospora belbahrii	1.85732e-05
Oomycota	unclassified Oomycota	Peronosporales	Peronosporaceae	Phytophthora	Phytophthora kernoviae	1.85732e-05
Oomycota	unclassified Oomycota	Peronosporales	Peronosporaceae	Phytophthora	Phytophthora palmivora	1.23821e-05
Parabasalia	unclassified Parabasalia	Tritrichomonadida	Tritrichomonadidae	Tritrichomonas	Tritrichomonas foetus	0.00313887
Parabasalia	unclassified Parabasalia	Trichomonadida	Trichomonadidae	Trichomonas	Trichomonas vaginalis	0.000823412
Parabasalia	unclassified Parabasalia	Tritrichomonadida	Dientamoebidae	Histomonas	Histomonas meleagridis	0.000210496
Perkinsozoa	unclassified Perkinsozoa	Perkinsida	Perkinsidae	Perkinsus	Perkinsus olseni	0.00546671
Perkinsozoa	unclassified Perkinsozoa	Perkinsida	Perkinsidae	Perkinsus	Perkinsus chesapeaki	0.00151062
Perkinsozoa	unclassified Perkinsozoa	Perkinsida	Perkinsidae	Perkinsus	Perkinsus sp. BL 2016	0.000297171
Perkinsozoa	unclassified Perkinsozoa	Perkinsida	Perkinsidae	Perkinsus	Perkinsus marinus	0.000210496
Preaxostyla	unclassified Preaxostyla	Oxymonadida	Streblomastigidae	Streblomastix	Streblomastix strix	0.00346081
Preaxostyla	unclassified Preaxostyla	unclassified Preaxostyla	Paratrimastigidae	Paratrimastix	Paratrimastix pyriformis	0.0011082
Preaxostyla	unclassified Preaxostyla	unclassified Preaxostyla	Paratrimastigidae	Paratrimastix	Paratrimastix eleionoma	0.000532432
Rhodophyta	Bangiophyceae	Porphyridiales	Porphyridiaceae	Porphyridium	Porphyridium purpureum	0.013707
Rhodophyta	Bangiophyceae	Galdieriales	Galdieriaceae	Galdieria	Galdieria sulphuraria	0.00178303
Rhodophyta	Stylonematophyceae	Stylonematales	Stylonemataceae	Rhodosorus	Rhodosorus marinus	0.00132489
Rhodophyta	Bangiophyceae	Bangiales	Bangiaceae	Porphyra	Porphyra umbilicalis	0.000891514
Rhodophyta	Florideophyceae	Gigartinales	Gigartinaceae	Chondrus	Chondrus crispus	0.000538623
Rhodophyta	Florideophyceae	Gracilariales	Gracilariaceae	Gracilariopsis	Gracilariopsis chorda	0.000433375
Rhodophyta	Florideophyceae	Gracilariales	Gracilariaceae	Gracilaria	Gracilaria domingensis	0.000167159
Rhodophyta	Bangiophyceae	Cyanidiales	Cyanidiaceae	Cyanidiococcus	Cyanidiococcus yangmingshanensis	5.57196e-05
Rhodophyta	Florideophyceae	Nemaliales	Galaxauraceae	Dichotomaria	Dichotomaria marginata	4.95286e-05
Rhodophyta	Bangiophyceae	Cyanidiales	Cyanidiaceae	Cyanidioschyzon	Cyanidioschyzon merolae	4.33375e-05
unclassified d Eukaryota	Choanoflagellata	Craspedida	Salpingoecidae	Salpingoeca	Salpingoeca rosetta	0.179894
unclassified d Eukaryota	Cryptophyceae	Pyrenomonadales	Geminigeraceae	Guillardia	Guillardia theta	0.103248
unclassified d Eukaryota	Dinophyceae	Suessiales	Suessiaceae	Polarella	Polarella glacialis	0.0686466
unclassified d Eukaryota	Dinophyceae	Suessiales	Symbiodiniaceae	Cladocopium	Cladocopium goreaui	0.0634832
unclassified d Eukaryota	Dinophyceae	Suessiales	Symbiodiniaceae	Symbiodinium	Symbiodinium sp. CCMP2592	0.0597624
unclassified d Eukaryota	Dinophyceae	Suessiales	Symbiodiniaceae	Symbiodinium	Symbiodinium natans	0.0494666
unclassified d Eukaryota	Dinophyceae	Suessiales	Symbiodiniaceae	Symbiodinium	Symbiodinium microadriaticum	0.0492314
unclassified d Eukaryota	Filasterea	unclassified Filasterea	unclassified Filasterea	Capsaspora	Capsaspora owczarzaki	0.0467921
unclassified d Eukaryota	Synurophyceae	Ochromonadales	Ochromonadaceae	unclassified Ochromonadaceae	Ochromonadaceae sp. CCMP2298	0.0261387
unclassified d Eukaryota	Choanoflagellata	Craspedida	Salpingoecidae	Monosiga	Monosiga brevicollis	0.0169511
unclassified d Eukaryota	Dinophyceae	Suessiales	Symbiodiniaceae	Symbiodinium	Symbiodinium pilosum	0.0160596
unclassified d Eukaryota	Cryptophyceae	unclassified Cryptophyceae	unclassified Cryptophyceae	unclassified Cryptophyceae	Cryptophyta sp. CCMP2293	0.0151743
unclassified d Eukaryota	unclassified d Eukaryota	unclassified d Eukaryota	unclassified d Eukaryota	Anaeramoeba	Anaeramoeba ignava	0.0103948
unclassified d Eukaryota	Ichthyosporea	Ichthyophonida	unclassified Ichthyophonida	Sphaeroforma	Sphaeroforma arctica	0.0076274
unclassified d Eukaryota	Dinophyceae	Suessiales	Symbiodiniaceae	Symbiodinium	Symbiodinium sp. CCMP2456	0.00716926
unclassified d Eukaryota	Dinophyceae	Suessiales	Symbiodiniaceae	Symbiodinium	Symbiodinium sp. KB8	0.00558434
unclassified d Eukaryota	Dinophyceae	Suessiales	Symbiodiniaceae	Symbiodinium	Symbiodinium necroappetens	0.00452567
unclassified d Eukaryota	unclassified d Eukaryota	unclassified d Eukaryota	Vitrellaceae	Vitrella	Vitrella brassicaformis	0.00413563
unclassified d Eukaryota	unclassified d Eukaryota	Apusomonadida	Apusomonadidae	Thecamonas	Thecamonas trahens	0.00383846
unclassified d Eukaryota	unclassified d Eukaryota	unclassified d Eukaryota	unclassified d Eukaryota	Anaeramoeba	Anaeramoeba flamelloides	0.00364654
unclassified d Eukaryota	Phaeophyceae	Ectocarpales	Ectocarpaceae	Ectocarpus	Ectocarpus sp. CCAP 1310/34	0.00313887
unclassified d Eukaryota	Bolidophyceae	Parmales	unclassified Parmales	unclassified Parmales	Parmales sp. scaly parma	0.00172731
unclassified d Eukaryota	Bolidophyceae	Parmales	Triparmaceae	Triparma	Triparma laevis	0.00171493
unclassified d Eukaryota	Pelagophyceae	Pelagomonadales	unclassified Pelagomonadales	Pelagomonas	Pelagomonas calceolata	0.00169016
unclassified d Eukaryota	Aphelidea	unclassified Aphelidea	unclassified Aphelidea	Amoeboaphelidium	Amoeboaphelidium protococcarum	0.00151681
unclassified d Eukaryota	Xanthophyceae	Tribonematales	Tribonemataceae	Tribonema	Tribonema minus	0.00151062
unclassified d Eukaryota	Bolidophyceae	Parmales	Triparmaceae	Triparma	Triparma retinervis	0.0014549
unclassified d Eukaryota	Bigyra	Thraustochytrida	Thraustochytriaceae	Hondaea	Hondaea fermentalgiana	0.0012444
unclassified d Eukaryota	Bigyra	Opalinata	Blastocystidae	Blastocystis	Blastocystis hominis	0.00115154
unclassified d Eukaryota	Bigyra	Bicosoecida	Cafeteriaceae	Cafeteria	Cafeteria roenbergensis	0.00111439
unclassified d Eukaryota	Pelagophyceae	Pelagomonadales	unclassified Pelagomonadales	Aureococcus	Aureococcus anophagefferens	0.00102772
unclassified d Eukaryota	Pelagophyceae	Pelagomonadales	unclassified Pelagomonadales	Chrysophaeum	Chrysophaeum taylorii	0.000941042
unclassified d Eukaryota	unclassified d Eukaryota	Rotosphaerida	Fonticulaceae	Fonticula	Fonticula alba	0.000841985
unclassified d Eukaryota	Cryptophyceae	Cryptomonadales	Cryptomonadaceae	Cryptomonas	Cryptomonas gyropyrenoidosa	0.000699591
unclassified d Eukaryota	Dinophyceae	Syndiniales	Amoebophryaceae	Amoebophrya	Amoebophrya sp. A120	0.000650062
unclassified d Eukaryota	Pelagophyceae	unclassified Pelagophyceae	unclassified Pelagophyceae	unclassified Pelagophyceae	Pelagophyceae sp. CCMP2097	0.000606725
unclassified d Eukaryota	Chrysophyceae	Chromulinales	Chromulinaceae	Ochromonas	Ochromonas danica	0.000594343
unclassified d Eukaryota	Raphidophyceae	Chattonellales	Chattonellaceae	Heterosigma	Heterosigma akashiwo	0.000575769
unclassified d Eukaryota	Aphelidea	unclassified Aphelidea	unclassified Aphelidea	Amoeboaphelidium	Amoeboaphelidium occidentale	0.000569578
unclassified d Eukaryota	Eustigmatophyceae	Eustigmatales	Monodopsidaceae	Nannochloropsis	Nannochloropsis gaditana	0.000495286
unclassified d Eukaryota	Phaeophyceae	Ectocarpales	Ectocarpaceae	Ectocarpus	Ectocarpus siliculosus	0.000482903
unclassified d Eukaryota	unclassified d Eukaryota	unclassified d Eukaryota	Collodictyonidae	Diphylleia	Diphylleia rotans	0.000433375
unclassified d Eukaryota	Cryptophyceae	Pyrenomonadales	Chroomonadaceae	Chroomonas	Chroomonas placoidea	0.000284789
unclassified d Eukaryota	Synurophyceae	Synurales	Mallomonadaceae	Synura	Synura uvella	0.000266216
unclassified d Eukaryota	Cryptophyceae	Cryptomonadales	Cryptomonadaceae	Cryptomonas	Cryptomonas curvata	0.000235261
unclassified d Eukaryota	Dinophyceae	Syndiniales	Amoebophryaceae	Amoebophrya	Amoebophrya sp. A25	0.00022907
unclassified d Eukaryota	Bolidophyceae	Parmales	Triparmaceae	Triparma	Triparma verrucosa	0.000216687
unclassified d Eukaryota	Bolidophyceae	Parmales	Triparmaceae	Tetraparma	Tetraparma gracilis	0.000210496
unclassified d Eukaryota	Cryptophyceae	Pyrenomonadales	Pyrenomonadaceae	Rhodomonas	Rhodomonas salina	0.000210496
unclassified d Eukaryota	Dinophyceae	Gymnodiniales	Gymnodiniaceae	Akashiwo	Akashiwo sanguinea	0.000191923
unclassified d Eukaryota	Bolidophyceae	Parmales	Triparmaceae	Triparma	Triparma columacea	0.000185732
unclassified d Eukaryota	Raphidophyceae	Chattonellales	Vacuolariaceae	Gonyostomum	Gonyostomum semen	0.000148586
unclassified d Eukaryota	unclassified d Eukaryota	unclassified d Eukaryota	unclassified d Eukaryota	unclassified d Eukaryota	zooplankton environmental sample	0.000148586
unclassified d Eukaryota	Dinophyceae	Peridiniales	Kryptoperidiniaceae	Durinskia	Durinskia baltica	0.000142395
unclassified d Eukaryota	Synurophyceae	Synurales	Mallomonadaceae	Synura	Synura synuroidea	0.000136204
unclassified d Eukaryota	Choanoflagellata	Craspedida	Salpingoecidae	Monosiga	Monosiga ovata	0.000130012
unclassified d Eukaryota	Dinophyceae	Gonyaulacales	Pyrocystaceae	Pyrocystis	Pyrocystis lunula	0.000105248
unclassified d Eukaryota	Raphidophyceae	Chattonellales	Vacuolariaceae	Merotricha	Merotricha bacillata	9.90571e-05
unclassified d Eukaryota	Cryptophyceae	Cryptomonadales	Cryptomonadaceae	Cryptomonas	Cryptomonas sp.	9.2866e-05
unclassified d Eukaryota	Ichthyosporea	Ichthyophonida	unclassified Ichthyophonida	Sphaeroforma	Sphaeroforma tapetis	7.42928e-05
unclassified d Eukaryota	Dinophyceae	Gymnodiniales	Kareniaceae	Karenia	Karenia mikimotoi	6.19107e-05
unclassified d Eukaryota	Filasterea	unclassified Filasterea	unclassified Filasterea	Ministeria	Ministeria vibrans	5.57196e-05
unclassified d Eukaryota	Ichthyosporea	Dermocystida	unclassified Dermocystida	Sphaerothecum	Sphaerothecum destruens	4.95286e-05
unclassified d Eukaryota	Chrysophyceae	Chromulinales	Dinobryaceae	Poteriospumella	Poteriospumella lacustris	4.33375e-05
unclassified d Eukaryota	Raphidophyceae	Chattonellales	Chattonellaceae	Chattonella	Chattonella marina	3.71464e-05
unclassified d Eukaryota	Dinophyceae	unclassified Dinophyceae	unclassified Dinophyceae	unclassified Dinophyceae	Dinophyceae sp.	3.71464e-05
unclassified d Eukaryota	Dinophyceae	Suessiales	Symbiodiniaceae	Symbiodinium	Symbiodinium sp. Mf1.05b	3.71464e-05
unclassified d Eukaryota	Dinophyceae	Suessiales	Symbiodiniaceae	Symbiodinium	Symbiodinium sp. ex Tridacna maxima MM-2013	3.09553e-05
unclassified d Eukaryota	Cryptophyceae	Cryptomonadales	Cryptomonadaceae	Cryptomonas	Cryptomonas pyrenoidifera	2.47643e-05
unclassified d Eukaryota	Dinophyceae	Amphidiniales	Amphidiniaceae	Amphidinium	Amphidinium carterae	1.85732e-05
unclassified d Eukaryota	Synurophyceae	Synurales	Mallomonadaceae	Synura	Synura petersenii	1.85732e-05
unclassified d Eukaryota	Cryptophyceae	Cryptomonadales	Cryptomonadaceae	Cryptomonas	Cryptomonas paramecium	1.85732e-05
unclassified d Eukaryota	Bigyra	Bicosoecida	unclassified Bicosoecida	Cafileria	Cafileria marina	6.19107e-06
unclassified d Eukaryota	Dinophyceae	Gonyaulacales	Gonyaulacaceae	Gonyaulax	Gonyaulax sp. 00-1	6.19107e-06
