# Supplementary material for: Investigation of protists in Momoge wetland (China) through metagenomic next-generation sequencing
Source: Biodivers Data J. 2025 Jul 3;13:e153721. doi: 10.3897/BDJ.13.e153721 (PMC12246800; doi:10.3897/BDJ.13.e153721)
Supplement: Supplementary material 2 — Table S2 [file bdj-13-e153721-s002.xlsx]

## Sheet: Sheet1
Table S2. KEGG pathways of protists in Momoge wetland
Specie	KEGG Pathway
Heterosigma akashiwo	map00190 Oxidative phosphorylation	Energy metabolism
Capsaspora owczarzaki	map00563 Glycosylphosphatidylinositol (GPI)-anchor biosynthesis	Glycan biosynthesis and metabolism
Heterosigma akashiwo	map01100 Metabolic pathways	Global and overview maps
Capsaspora owczarzaki	map01100 Metabolic pathways
Synura synuroidea	map03010 Ribosome	Translation
Heterosigma akashiwo	map03010 Ribosome
Dichotomaria marginata	map03010 Ribosome
Anaeramoeba flamelloides	map03010 Ribosome
Ochromonas danica	map03010 Ribosome
Giardia intestinalis	map03020 RNA polymerase	Transcription
Cryptophyta sp. CCMP2293	map03022 Basal transcription factors
Guillardia theta	map03022 Basal transcription factors
Giardia intestinalis	map03420 Nucleotide excision repair	Replication and repair
Anaeramoeba flamelloides	map04110 Cell cycle	Cell growth and death
Anaeramoeba flamelloides	map04115 p53 signaling pathway
Cafeteria roenbergensis	map04210 Apoptosis
Sphaeroforma arctica	map04217 Necroptosis
Anaeramoeba flamelloides	map04218 Cellular senescence
Anaeramoeba flamelloides	map04120 Ubiquitin mediated proteolysis	Folding, sorting and degradation
Salpingoeca rosetta	map04122 Sulfur relay system
Capsaspora owczarzaki	map04130 SNARE interactions in vesicular transport
Guillardia theta	map04141 Protein processing in endoplasmic reticulum
Anaeramoeba flamelloides	map04137 Mitophagy - animal	Transport and catabolism
Sphaeroforma arctica	map04137 Mitophagy - animal
Cafeteria roenbergensis	map04140 Autophagy - animal
Anaeramoeba flamelloides	map04140 Autophagy - animal
Cafeteria roenbergensis	map04142 Lysosome
Pelomyxa schiedti	map04144 Endocytosis
Capsaspora owczarzaki	map04144 Endocytosis
Cafeteria roenbergensis	map04145 Phagosome
Anaeramoeba flamelloides	map04068 FoxO signaling pathway	Signal transduction
Anaeramoeba flamelloides	map04151 PI3K-Akt signaling pathway
Anaeramoeba flamelloides	map04310 Wnt signaling pathway
Hondaea fermentalgiana	map04330 Notch signaling pathway
Achlya hypogyna	map04330 Notch signaling pathway
Anaeramoeba flamelloides	map04340 Hedgehog signaling pathway
Anaeramoeba flamelloides	map04390 Hippo signaling pathway
Anaeramoeba flamelloides	map04630 JAK-STAT signaling pathway
Sphaeroforma arctica	map04668 TNF signaling pathway
Anaeramoeba flamelloides	map04510 Focal adhesion	Cellular community - eukaryotes
Cafeteria roenbergensis	map04612 Antigen processing and presentation	Immune system
Porphyra umbilicalis	map04613 Neutrophil extracellular trap formation
Giardia intestinalis	map04623 Cytosolic DNA-sensing pathway
Heterosigma akashiwo	map04714 Thermogenesis	Environmental adaptation
Capsaspora owczarzaki	map04721 Synaptic vesicle cycle	Nervous system
Heterosigma akashiwo	map04723 Retrograde endocannabinoid signaling
Capsaspora owczarzaki	map04911 Insulin secretion	Endocrine system
Anaeramoeba flamelloides	map04917 Prolactin signaling pathway
Capsaspora owczarzaki	map04962 Vasopressin-regulated water reabsorption	Excretory system
Capsaspora owczarzaki	map04970 Salivary secretion	Digestive system
